# Supplementary material for: Detoxification of the Mycotoxin Citrinin by a Manganese Peroxidase from Moniliophthora roreri
Source: Toxins (Basel). 2022 Nov 18;14(11):801. doi: 10.3390/toxins14110801 (PMC9693499; doi:10.3390/toxins14110801)
Supplement: Supplementary file 1 [file toxins-14-00801-s001.zip]

Archive with 1 entries (1 files):
- toxins-1982047-supplementary.pdf
